# Supplementary material for: Application of Parallel Factor Analysis (PARAFAC) to electrophysiological data
Source: Front Neuroinform. 2015 Jan 30;8:84. doi: 10.3389/fninf.2014.00084 (PMC4311613; doi:10.3389/fninf.2014.00084)
Supplement: Supplementary file 1 [file DataSheet1.ZIP]

Archive with 14 entries (14 files):
- CORAPreprocessor_man_no_std.m
- get_std.m
- Get3DArrays130221.m
- GetOSIndex.m
- GetSyncIndex.m
- import_file_man2.m
- parafac_loadings.m
- plot_loadings.m
- plot_sync_all_100315.m
- plot_sync_rep.m
- plot_sync_var.m
- TrialLoader.m
- wxcorr.m
- wxcorr_Jitter.m
