# Supplementary material for: Application of Parallel Factor Analysis (PARAFAC) to electrophysiological data
Source: Front Neuroinform. 2015 Jan 30;8:84. doi: 10.3389/fninf.2014.00084 (PMC4311613; doi:10.3389/fninf.2014.00084)
Supplement: Supplementary file 1 [file DataSheet1.ZIP › CORAPreprocessor_man_no_std.m]

%**************************************************************************
% CORAPREPROCESSOR
% CORAPreprocessor executes a preprocessing of the SMR data and creates
% MAT files with information of the data. It makes use of the functions
% get_std_public and import_file_public.
% With the get_std_public function the threshold of a SMR file for the
% event detection is obtained.
% The import_file_public makes use of this threshold for the production of
% cross-correlation vectors.
%
% Input parameters:
% - experimentID_vec: vector containing the numbers of files to be
% processed
% - t_start: start time in seconds of the considered interval of the signal
% - t_end: end time in seconds of the considered interval of the signal
% - factor_th: factor by which the standard deviation should be multiplied
% for geting the threshold for the event detection
% - factor_artifact_th: factor by which the standard deviation should be
% multiplied for geting the threshold for artefact detection
% - factor_artifact_th: factor by which the standard deviation should be 
% multiplied for geting the threshold for the artifacts detection
%
% Example:
%            CORAPreprossor([57 58 59], 5.5, 6.5, 3.5, 10)
% Does a preprocessing of the measurement data of experiment 57, 58 and 59
% with the interval between 5.5 seconds and 6.5 seconds of the trial
% duration as the considered interval. The threshold for event detection is
% 3.5 times the standard deviation of the measured signal of a channel and 
% the threshold for artifac detection is 10 times the standard deviation of 
% the measured signal of a channel..
%**************************************************************************


function CORAPreprocessor_man_no_std(experimentID_vec, t_start, t_end, factor_th, factor_artifact_th)

% all files corresponding to experimentID_vec are processed
for k = 1:length(experimentID_vec) 
    
    expID = experimentID_vec(k);
    
    % name of the smr data
    filename = sprintf('ephi%03i.smr',expID);
    
    % Computation of standard deviation
 %   get_std(filename,expID)
    
    % Importation of the Data
    import_file_man2(t_start,t_end,factor_th,factor_artifact_th,filename,expID)
    
end

end
