# Supplementary material for: Application of Parallel Factor Analysis (PARAFAC) to electrophysiological data
Source: Front Neuroinform. 2015 Jan 30;8:84. doi: 10.3389/fninf.2014.00084 (PMC4311613; doi:10.3389/fninf.2014.00084)
Supplement: Supplementary file 1 [file DataSheet1.ZIP › get_std.m]

%**************************************************************************
% GET_STD
% get_std computes the standard deviation of each channel of the
% data file.
% The SON toolbox is required for this function.
%
% Input parameters:
% - filename: name of the SMR file
% - filenum: number of identification of SMR file
% 
% A MAT file containing the standard deviations is created. 
%
% Example:
%             get_std('ephi80.smr', 80)
% Generates a vector with the standard deviations of each channel for the
% signals contained in ephi80.smr file. This vector can be used afterwards 
% for the calulation of a threshold to make an event detection.
%**************************************************************************


function get_std(filename,filenum)

max_channels = 16;

% vector containing the standard deviation for each channel, for the
% computation of threshold
stdvar = zeros(max_channels,1);

% open SMR data file
fid = fopen(filename);

disp(sprintf('\nCalculating standard variation...'));

for i = 1:max_channels

    % Get channel info
    info = SONChannelInfo(fid, i);
    
    % Consider only 'active' channels
    if info.kind == 1
        
        disp(sprintf('   channel %i of file %i (%s)',i,filenum,filename));
        
        % Get measurement data
        [data,h] = SONGetChannel(fid,i,'scale');
        
        % Find the number of trials/epochs, maximum is 56 (8 conditions, 7
        % repetitons)
        max_epochs = size(data,1);
        
        % Concatenate the measurement data of all trials/epochs to one
        % large vector to consider all trials/epochs in the determination of
        % the standard deviation
        for j=0:max_epochs-1 
            lb = j*size(data,2)+1; 
            ub = (j+1)*size(data,2);
            datas(lb:ub) = double(data(j+1,:));
        end

        % Calculate the standard deviation considering all trials/epochs
        stdvar(i,1) = sqrt(var(datas));
    end
end

disp(sprintf('...done.'));

% Save the standard deviation to a 'std<filenumber>.mat'-file
th_file_name = sprintf('std%03i',filenum); 
save(th_file_name,'stdvar'); % threshold vector: standard deviation for each channel

end % end function
