# Supplementary material for: Application of Parallel Factor Analysis (PARAFAC) to electrophysiological data
Source: Front Neuroinform. 2015 Jan 30;8:84. doi: 10.3389/fninf.2014.00084 (PMC4311613; doi:10.3389/fninf.2014.00084)
Supplement: Supplementary file 1 [file DataSheet1.ZIP › Get3DArrays130221.m]

%**************************************************************************
% GET5DARRAYS
% Get5DArrays builds two 5D arrays: the synchronity array and the
% the oscillatory synchronity array.
% The five dimensions of the arrays are:
% - synchronity/oscillatory synchronity
% - pattern orientation
% - pattern direction of movement
% - repetition
% - phase
%
% Input parameters:
% - experimentID_warm_vec: vector containing the identification numbers of
% the SMR files for the warm phase
% - experimentID_cold_vec: vector containing the identification numbers of
% the SMR files for the cold phase
% - experimentID_rewarm_vec: vector containing the identification numbers
% of the SMR files for the rewarm phase
%
% A MAT file containing the two arrays is crated.
%
% Example:
%             Get5Darrays([84 85 86], [87 89], [90 91 92])
% Builds the two 5D arrays (synchronity and oscillatory synchronity) for
% experiment numbers 84, 85, 86 (warm phase), 87, 89 (cold phase), 90, 91
% and 92 (rewarm phase). The generated 5DArrays<experimentID_vec>.mat
% file contains the two 5D arrays this group of eight experiments.
%**************************************************************************

function Get3DArrays130221(experimentID_warm_vec,experimentID_cold_vec,experimentID_rewarm_vec)

global stimphase
global pairs                    % neu f�r Analyse in Gruppen: Neighbour / Non-Neighbour etc.
global CAT

Array3D = zeros(pairs,8,63);    % neu f�r Analyse in Gruppen: Neighbour / Non-Neighbour etc.
%Array3D = zeros(105,8,63); % 5-D array containing 105 synchronities
% between channels, 4 different pattern orientations,
% 2 different pattern directions of movement,
% 7 repetitions and 3 phases
Array3D_OS = zeros(pairs,8,63);
%Array3D_OS = zeros(105,8,63); % 5-D array containing 105 oscillatory syncronities
% between channels, 4 different patterns orientations,
% 2 different pattern directions of movement,
% 7 repetitions and 3 phases

rep = zeros(1,8);

% vector with experiments identification numbers of all phases
experimentID_vec = [experimentID_warm_vec experimentID_cold_vec experimentID_rewarm_vec];

warm = length(experimentID_warm_vec); % number of experiments in cold phase
cold = length(experimentID_cold_vec); % number of experiments in warm phase
rewarm = length(experimentID_rewarm_vec); % number of experiments in rewarm phase

for i = 1:length(experimentID_vec) % one time for each experimentID number
    
    disp(sprintf('\nProcessing file %i...', experimentID_vec(i)));
    
    % get phase number: 1 stands for the cold, 2 for the warm and 3 for the rewarm
    if (i <= warm)
        phase = 1;
    elseif (i <= warm + cold)
        phase = 2;
    else
        phase = 3;
    end
    
    for f = 1:56 % 56 trials (each one of the 8 conditions is repeated 7 times)
        try
            %         filename = sprintf('xcor_%03iep%03i_003.mat',experimentID_vec(i),f);
            %         loading file corresponding to experimentID number of experimentID_vec(i) and trial f
            %         load(filename,'ch_index','xcor_vec','en_vec','channel_matrix','condition','filename','ChannelHeader1','ChannelHeader2','fileinfo','ch_no','t_interval_start','t_interval_end','factor_th','samplingrate','T_wxcorrwindow','T_corrlag');
            
            % K. Schmitz, 2.9.2010; neu f�r Analyse in Gruppen: Neighbour / Non-Neighbour etc.:
            %filename = (['xcor_' num2str(experimentID_vec(i)) '_ep' num2str(f) '_' num2str(stimphase)]);
            filename = sprintf('xcor_%03iep%03i_%03i.mat',experimentID_vec(i),f, stimphase);
            filename = [CAT filename]; %KS 10.5.2013
            % loading file corresponding to experimentID number of experimentID_vec(i) and trial f
            load(filename,'ch_index','xcor_vec','en_vec','channel_matrix','condition','filename','ChannelHeader1','ChannelHeader2','fileinfo','ch_no','t_interval_start','t_interval_end','factor_th','samplingrate','T_wxcorrwindow','T_corrlag');
            
            
            condition = condition + 1; % condition of the respective xcor file
            rep(condition) = rep(condition) + 1; % number of repetitions of
            % this condition
            
            % here it is verified if the condition and repetition in the
            % loaded 'xcor<experimentID_vec(i)>ep<f>.mat' file matches with one
            % of the elements of conditions_vec and repetitions_vec
            
            for k = 1:length(ch_index) % one time for each of the 105 different
                % channel combinations
                
                index1 = ch_index(1,k); % index of first channel
                index1 = find(ch_no == index1);
                index2 = ch_index(2,k); % index of second channel
                index2 = find(ch_no == index2);
                
                % gets the synchronity index
                %sync_index = GetSyncIndex(xcor_vec(:,k),en_vec(ch_index(1,k)), en_vec(ch_index(2,k)));
                sync_index = GetSyncIndex(xcor_vec(:,k));%,en_vec(index1), en_vec(index2));
                
                % gets the oscylatory syncronity index
                os_index = GetOSIndex(xcor_vec(:,k));
                
                % in case of 5D:
                %            % synchronity array
                %            Array5D(k,mod(condition-1,4)+1,ceil(double(condition)/4),rep(condition),phase) = sync_index;
                %
                %            % oscillatory synchronity array
                %            Array5D_OS(k,mod(condition-1,4)+1,ceil(double(condition)/4),rep(condition),phase) = os_index;
                
                % synchronity array
                %Array4D(k,condition,rep(condition),phase) = sync_index;
                Array3D(k,condition,rep(condition)) = sync_index;
                
                % oscillatory synchronity array
                %Array4D_OS(k,condition,rep(condition),phase) = os_index;
                Array3D_OS(k,condition,rep(condition)) = os_index;
            end
        catch
        end
    end
    
    disp(sprintf('...done.'));
    
end

meanCorrelation = sum(sum(sum((Array3D))))/(pairs*8*63);
Array3D = Array3D - meanCorrelation;
A = find(Array3D < 0);
Array3D(A) = 0;

meanCorrelation = sum(sum(sum((Array3D_OS))))/(pairs*8*63);
Array3D_OS = Array3D_OS - meanCorrelation;

save('3DArrays.mat','Array3D','Array3D_OS'); % save results

end
