# Supplementary material for: Application of Parallel Factor Analysis (PARAFAC) to electrophysiological data
Source: Front Neuroinform. 2015 Jan 30;8:84. doi: 10.3389/fninf.2014.00084 (PMC4311613; doi:10.3389/fninf.2014.00084)
Supplement: Supplementary file 1 [file DataSheet1.ZIP › GetOSIndex.m]

%**************************************************************************
% GETOSINDEX
% GetOSindex computes the oscillatory synchronity index using the
% cross-correlations obtained from a pair of channels.
% The OS index is compted using the FFT, specifically the OS index is the 
% energy of the spectrum in the samples 7, 8 and 9 compared to the enery 
% of the whole spectrum. So if the spectrum has all the energy in that 
% samples the OS index will be 1, if only the half of the energy is in 
% this samples the OS index will be 1/2. Finally the OS index is 
% multiplied by 100.
%
% Imput parameters: 
% - xcor_vec: cross-correlation values for a channel pair
%
% Example:
%             GetOSindex(xcor_vec(:,98))
% Given the cross-correlation vector of a channel pair (in this example, 
% the pair 98 in the ch_index matrix, which corresponds to channels 11 and
% 14), the oscilatory synchronity index for this pair is calculated.
%**************************************************************************


function [os_index]= GetOSIndex(xcor_vec)

% Frequency domain representation of the correlogram
 XCORR_vec = fft(xcor_vec);
 
 % Calculation of the power in the frequency bins
 power_vec = XCORR_vec.*conj(XCORR_vec);
 
 % Total power of the correlogram
 power_tot = sum(power_vec);
 
 
 if power_tot == 0
     os_index = 0;
 else
     % In the case of oscillatory synchronity , the synchronity oscillates
     % at frequencies in the range of approximately 30-60 Hz. Since ....
     % the 7th, 8th and 9th bin of the frequency representation contain
     % this frequency range.
     os_index = 2*(power_vec(7) + power_vec(8) + power_vec(9))/power_tot;
     os_index = 100*os_index;
 end
 
