# Supplementary material for: Application of Parallel Factor Analysis (PARAFAC) to electrophysiological data
Source: Front Neuroinform. 2015 Jan 30;8:84. doi: 10.3389/fninf.2014.00084 (PMC4311613; doi:10.3389/fninf.2014.00084)
Supplement: Supplementary file 1 [file DataSheet1.ZIP › GetSyncIndex.m]

%**************************************************************************
% GETSYNCINDEX
% GetSyncIndex gets synchronity index of a pair of channels, which is 
% basicaly the maximum cross-correlation for this pair divided by the total
% number of events in both channels.
% For the computation of the normalized cross-correlations, firstly the
% maximum cross-correlation of a channel pair is taken, than this value is
% divided by the sum of total number of events in the first and second 
% channel. !!! replaced by Jitter-Normalization in 'import_file_man2' !!!
% 
% Imput parameters:
% - xcor_vec: cross-correlation values for a channel pair
% - N_events1: total number of events in one of the channels
% - N_events2: total number of events in the other channel
%
% Example:
%        GetSyncIndex(xcor_vec(:,98), en_vec(ch_index(1,98)), en_vec(ch_index(2,98)))
% The synchronity index for a channel pair is calculated, given the 
% cross-correlation vector of this channel pair (in this example, the pair
% 98 contained in the ch_index matrix, which corresponds to channels 11 
% and 14), the total number of events in channel 1 and the total number of 
% events in channel 2.
%**************************************************************************


function [sync_index] = GetSyncIndex(xcor_vec)

global samplingrate  
global numBins
numBins = 500;

L_Cor = round(length(xcor_vec)/2);
xcorr_max = max(xcor_vec(round(L_Cor - 0.005*samplingrate : L_Cor + 0.005*samplingrate))); % maximum cross-correlation between first and second channel *** 24.9.2010: in a window of 5ms around zero
                           
sync_index = xcorr_max;

end
