# Supplementary material for: Application of Parallel Factor Analysis (PARAFAC) to electrophysiological data
Source: Front Neuroinform. 2015 Jan 30;8:84. doi: 10.3389/fninf.2014.00084 (PMC4311613; doi:10.3389/fninf.2014.00084)
Supplement: Supplementary file 1 [file DataSheet1.ZIP › import_file_man2.m]

%**************************************************************************
% IMPORT_FILE
% import_file makes a processing of the measurement data. The
% considered time interval of the signal is cuted out and the threshold is
% used for event detection and for the creation of a binary vector. Using
% the resulting signals, the cross-correlations between the channels are
% determined.
% The SON toolbox is required for this function. It makes also use of the
% funcion get_std and of the function wxcorr.
%
% Imput parameters:
% - t_interval_start: start time in seconds of the considered interval of
% the signal
% - t_interval_end: end time in seconds of the considered interval of the
% signal
% - factor_th: factor by which the standard deviation should be multiplied
% for geting the threshold for the event detection
% - factor_artifact_th: factor by which the standard deviation should be
% multiplied for geting the threshold for artefact detection
% - filename: name of the SMR file
% - filenum: number of identification of SMR file
%
% Example:
%         import_file(5.5, 6.5, 3.5, 10, 'ephi80.smr', 80)
% Makes a processing of the ephi80.smr file as decribed above, taking into
% account the time interval from 5.5 until 6.5. The threshold for the event
% detection is calculated by the product of the factor_th (in this example
% 3.5) and the standard deviation vector (obtained with the function
% get_std) and the threshold for the artifact detection is calculated by
% the product of the factor_artifact_th (in this example 10) and the standard
% deviation vector (obtained with the function get_std).
%**************************************************************************

function import_file_man2(t_interval_start,t_interval_end,factor_th,factor_artifact_th,filename,filenum)

%*********************
% Parameter settings *
%*********************

global stdvar
global stimphase
global samplingrate
global numBins
global Jitter
global FOLDER
global CAT

% First sample of the considered interval
%s_interval_start = samplingrate*t_interval_start;
s_interval_start = ceil(samplingrate*t_interval_start);

% Last sample of the considered interval
%s_interval_end = samplingrate*t_interval_end;
s_interval_end = floor(samplingrate*t_interval_end);

% Half-length of the window in seconds in which two events are considered to be
% correlated
T_wxcorrwindow = 0.001;

% number of bins; 11.10.2010
numBins = (s_interval_end - s_interval_start);

% Length of the correlation window in samples
%len_wxcorrwindow = samplingrate*T_wxcorrwindow*2+1;
len_wxcorrwindow = round(samplingrate*T_wxcorrwindow)*2+1;

% Maximum correlation lag in seconds
T_corrlag = 0.04;

% Length of the correlogram, according to the maximum correlation lag
len_correlogram = int32(2*T_corrlag*samplingrate);

max_channels = 16;


% % Calculation of the thresholds for event detection
th = factor_th*stdvar;

% Calculation of the thresholds for artifact detection
artifact_th = factor_artifact_th*stdvar;

% load('thresholds','th','artifact_th');


%******************
% Data processing *
%******************

% Open measurement data file
fid = fopen([FOLDER filename]);

% Load marker channel
[marker_ch,fileinfo] = SONGetMarkerChannel(fid,32);

% Number of active chanels
ch_count = 0;


disp(sprintf('\nIdentifying events...'));

for ch = 1:max_channels

    % Get channel info
    ChannelHeader1(ch) = SONChannelInfo(fid, ch);

    % Consider only 'active' channels
    if ChannelHeader1(ch).kind == 1

        disp(sprintf('   channel %i of file %i (%s)',ch,filenum,filename));

        % Count the number of active channels
        ch_count = ch_count+1;

        % Maintain a vector that identifies all active channels
        ch_no(ch_count) = ch;

        % Load measurement data
        [data,ChannelHeader2(ch)]=SONGetChannel(fid,ch,'scale');

        % Generate event signal for every trial/epoch
        for ep = 1:size(data,1)

            % Extract the considered interval from the measurement data
            data_interval = data(ep,s_interval_start:s_interval_end);

            % Generate the binary event signal: Each spike that is larger
            % than the threshold is considered to be an event.
            events(:,ep,ch_count) = data_interval > th(ch);

            % Generate the binary artifact signal: Each spike that is
            % larger than the threshold is considered to be an artifact.
            artifacts(:,ep,ch_count) = data_interval > artifact_th(ch);

            % Excluding consecutive events. A filter is implemented to
            % consider only one event per spike and per artifact. The
            % signal is derivated for the obtaintion of only one event in
            % a series of consecute events and afterwards the negative
            % events are axcluded.
            event_interval(:,ep,ch_count) = diff(events(:,ep,ch_count));
            mask_negative_event = event_interval(:,ep,ch_count) < 0;
            event_interval((mask_negative_event),ep,ch_count) = 0;

            artifact_interval(:,ep,ch_count) = diff(artifacts(:,ep,ch_count));
            mask_negative_artifact = artifact_interval(:,ep,ch_count) < 0;
            artifact_interval((mask_negative_artifact),ep,ch_count) = 0;

            % Excluding the artifacts from the data.

            artifact_ind = find(artifact_interval(:,ep,ch_count));

            % The event in event_interval that occurs befor an artifact does
            % not represent a spike and is excluded.
            for i = 1:length(artifact_ind)

                j = artifact_ind(i);

                % For each artifact a search and deletion of the prior
                % event is implemented.
                while event_interval(j,ep,ch_count) == 0;
                    j = j - 1;

                    % In case there is no events before an artifact the
                    % while-loop is interrupted.
                    if (j < 1)
                        break;
                    end
                end

                % Event before the artifact is deleted.
                if (j > 0)
                    event_interval(j,ep,ch_count) = 0;
                end

            end

        end
    end
end

disp(sprintf('...done.'));


disp(sprintf('\nDetermining crosscorrelations...'));

% Order and save the data trial-wise/epoch-wise
for ep = 1:size(event_interval,2);

    disp(sprintf('   trial %i of file %i (%s)',ep,filenum,filename));

    % Identify the condition shown during the current trial
    condition = marker_ch.markers(ep,1);

    % Number of correlations for the current trial/epoch
    corr_count = 0;

    % Do correlations for every channel...
    for ch1 = 1:ch_count-1

        % Construct a matrix that holds the considered intervalls of all
        % event signals of all channels...
        %channel_matrix(ch1,:) = double(event_interval(:,ep,ch1));
        channel_matrix(ch1,:) = event_interval(:,ep,ch1);

        % ...and a matrix that holds the number of events occured in the
        % considered interval for all channels.
        en_vec(ch1) = sum(channel_matrix(ch1,:));

        % ...with every other channel. It is assumed that the correlation
        % of channel x and channel y ist the same as the correlation of
        % channel y and channel x (although that is not exactly right...).
        for ch2 = ch1+1:ch_count

            % Count the number of correlations
            corr_count = corr_count+1;

            % Jitter / Convolution
            JitterKernel = ones(round(2*Jitter*samplingrate),1)*(1/round(2*Jitter*samplingrate));

            % Spiketrain 1
            Spiketrain1 = event_interval(:,ep,ch1);
            JitteredSpiketrain1 = conv(Spiketrain1,JitterKernel);

            % Spiketrain 2
            Spiketrain2 = event_interval(:,ep,ch2);
            JitteredSpiketrain2 = conv(Spiketrain2,JitterKernel);

            % Determine a matrix that holds all correlograms and store a
            % multiple event counter...
            [xcor_vec_original(:,corr_count),multi_events] = wxcorr(event_interval(:,ep,ch1),event_interval(:,ep,ch2),len_wxcorrwindow,len_correlogram);
            [xcor_vec_Jitter(:,corr_count),multi_events_Jitter] = wxcorr_Jitter(JitteredSpiketrain1,JitteredSpiketrain2,len_wxcorrwindow,len_correlogram);

            [xcor_vec(:,corr_count)] = [xcor_vec_original(:,corr_count) - xcor_vec_Jitter(:,corr_count)];

            multi_events(1,corr_count) = multi_events;
close all
            % ...and maintain a related matrix that holds the number of the
            % channels whose correlograms are stored in the xcor_vec-matrix
            ch_index(:,corr_count) = [ch_no(ch1) ch_no(ch2)];

            % Store in a matrix the multiple event counter for the
            % corresponding channel pairs. The first two lines of the
            % matrix schow the channel pairs that were correlated and the
            % third line shows the multiple event counter
            %multi_events(1:2,corr_count) = ch_index(:,corr_count);

        end
    end

    % The 'last' channel... No more correlations required...
    %channel_matrix(ch_count,:) = double(event_interval(:,ep,ch_count));
    channel_matrix(ch_count,:) = event_interval(:,ep,ch_count);
    en_vec(:,ch_count) = sum(channel_matrix(ch_count,:));

    % Save the processed data plus information data to a 'xcor_<filenumber>ep<trial>.mat'-file
    fname = [CAT sprintf('xcor_%03iep%03i_%03i',filenum,ep,stimphase)];   % modif. Katharina Schmitz, 19.08.2010
    save(fname,'ch_index','xcor_vec','en_vec','channel_matrix','multi_events','condition','filename','ChannelHeader1','ChannelHeader2','fileinfo','ch_no','t_interval_start','t_interval_end','factor_th','factor_artifact_th','samplingrate','T_wxcorrwindow','T_corrlag');
end

disp(sprintf('...done.'));

end
