# Supplementary material for: Application of Parallel Factor Analysis (PARAFAC) to electrophysiological data
Source: Front Neuroinform. 2015 Jan 30;8:84. doi: 10.3389/fninf.2014.00084 (PMC4311613; doi:10.3389/fninf.2014.00084)
Supplement: Supplementary file 1 [file DataSheet1.ZIP › parafac_loadings.m]

%**************************************************************************
% PARAFAC_LOADINGS
% parafac_loadings runs the PARAFAC algorithm and gets the loadings of the
% respective dimensions, in case of a 3-D, 4-D or 5-D array. The procedure
% for calculation of PARAFAC loadings of N-dimensional array, when N>5, is
% analog as the one used here.
% This function makes use of the N-Way Toolbox for Matlab, which contains 
% m-files for utilisation of PARAFAC.
% 
% Input parameters:
% - X: multi-dimensional array
% - Fac: number of factors to be used in PARAFAC algorithm
%
% A MAT file containig the loading matrices and the dimension of the array
% is created.
%
% Example:
%             parafac_loadings(Array4D_OS, 4)
% Computes the PARAFAC algorithm for the Array4D_OS array (in this example,
% 4-D array, with dimensions oscillatory synchronity, pattern orientation,
% patterns direction of movement, and repetitions) with four PARAFAC
% components and save the PARAFAC calculated loadings in the matrices A, B,
% C and D. The dimension size of the array is also saved in dim.
%**************************************************************************


function parafac_loadings(X,Fac)

global cc
global corcondia

dim = length(size(X)); % determines the dimension of the array

% Normalising in all dimensions/modes
X_mean = X;
% for d = 1:dim
%     rep_vec = ones(1,dim);
%     rep_vec(d) = size(X,d);
%     X_mean = X_mean - repmat(mean(X,d),rep_vec);
% end


[Factors,it,err,corcondia] = parafac(X_mean,Fac);  %parafac(X,Fac,Options,const,OldLoad,FixMode,Weights);   KS 13.5.2013
cc = [cc,corcondia];

% Constraint: Orthogonality among modes
%[Factors] = parafac(X_mean,Fac,[],1*ones(1,dim)); % computes PARAFAC algorithm

% Constraint: Nonnegativity of modes
%[Factors] = parafac(X_mean,Fac,[],2*ones(1,dim)); % computes PARAFAC algorithm
 
if dim == 3
    [A B C] = fac2let(Factors); % get the PARAFAC loading matrices in case
                                % of a 3-D array
    save('Factors3.mat','A','B','C','dim'); % save loadings
end

if dim == 4
    [A B C D] = fac2let(Factors); % get the PARAFAC loading matrices in
                                  % case of a 4-D array
    save('Factors4.mat','A','B','C','D','dim'); % save loadings
end

if dim == 5
    [A B C D E] = fac2let(Factors); % get the PARAFAC loading matrices in 
                                    % case of a 5-D array
    save('Factors5.mat','A','B','C','D','E','dim'); % save loadings
end

end
