# Supplementary material for: Application of Parallel Factor Analysis (PARAFAC) to electrophysiological data
Source: Front Neuroinform. 2015 Jan 30;8:84. doi: 10.3389/fninf.2014.00084 (PMC4311613; doi:10.3389/fninf.2014.00084)
Supplement: Supplementary file 1 [file DataSheet1.ZIP › plot_loadings.m]

%**************************************************************************
% PLOT_LOADINGS
% plot_loadings plots the loadings obtained after the aplication of
% PARAFAC algorithm. The number of plots is equal to the array dimension
% size.
% Example:
%       plot_loadings(4D_Array)
% Produces plots for a previously PARAFAC analysis aplied to the four
% dimensional array 4D_Array. One plot for each PARAFAC loading matrix is
% produced.
%**************************************************************************

%function plot_loadings(Array)
function plot_loadings(A,B,C,D,E)

global filenamePLOT

% depending on the Array dimension, a different number of plots is plotted
% (one plot per dimension)
if nargin == 3  
    figure
    subplot(2,2,1)
    plot(A)
    title(['PARAFAC ' filenamePLOT])
    subplot(2,2,2)
    plot(B)
    subplot(2,2,3)
    plot(C)
end

if nargin == 4

    figure
    subplot(2,2,1)
    plot(A)
    axis auto
    title(['PARAFAC ' filenamePLOT])
    subplot(2,2,2)
    plot(B)
    axis auto
    subplot(2,2,3)
    plot(C)
    axis auto
    subplot(2,2,4)
    plot(D)
    axis auto
    
    
    print('-depsc', filenamePLOT)
    print('-dpdf', filenamePLOT)
    print('-djpeg', filenamePLOT)
    %saveas(j, [filename '.fig'])
end

if nargin == 5
    
    figure
    plot(A);
    figure
    plot(B);
    figure
    plot(C);
    figure
    plot(D);
    figure
    plot(E);
    
    subplot(2,3,1)
    plot(A)
    title(['PARAFAC ' filenamePLOT])
    subplot(2,3,2)
    plot(B)
    subplot(2,3,3)
    plot(C)
    subplot(2,3,4)
    plot(D)
    subplot(2,3,5)
    plot(E)
    
end

end
