# Supplementary material for: Application of Parallel Factor Analysis (PARAFAC) to electrophysiological data
Source: Front Neuroinform. 2015 Jan 30;8:84. doi: 10.3389/fninf.2014.00084 (PMC4311613; doi:10.3389/fninf.2014.00084)
Supplement: Supplementary file 1 [file DataSheet1.ZIP › plot_sync_all_100315.m]

%**************************************************************************
% PLOT_SYNC_ALL
% plot_sync_all is a plot function that plots a colored grafic matrix, which
% shows the sychronity/oscillatory sychronity and the sum of number of 
% events betwen the pairs of channels. It plots the matrices for all 
% repetitions of the eight conditions.
% 
% Input parameters:
% - experimentID: identification number of the SMR files
%
% Example:
%              plot_sync_all(57) 
% plots the syncronity, the sum of number of events in the correlated 
% channels and oscillatroy synchronity results of experiemnt 57
% for all condition and all repetitions.
%**************************************************************************


function plot_sync_all_100315(experimentID)

global Block
global ephi
global stimphase
global Schwelle

Sync_array = zeros(15,15,8,7); % 4-D sychronity array containing in the 
                               % 1.dimension 15 channels, in the 2.dimension 
                               % also 15 channels, in the 3.dimension the 8
                               % conditions and in the 4.dimension the 7
                               % repetitions
                               
Events_array= zeros(15,15,8,7); % 4-D channels events array containing
                                % in the 1.dimension 15 channels, in the 
                                % 2.dimension also 15 channels, in the 
                                % 3.dimension the 8 conditions and in the 
                                % 4.dimension the 7 repetitions
           
                               
OS_array = zeros(15,15,8,7); % 4-D oscilatory synchronity array containing 
                             % in the 1.dimension 15 channels, in the 
                             % 2.dimension also 15 channels, in the 3.dimension
                             % the 8 conditions and in the 4.dimension the 7
                             % repetitions

rep = zeros(1,8);

% the arrays that will be used for the plots are computed 
for f = 1:56 % 56 trials (each one of the 8 conditions is repeated 7 times) 
  try  
    filename = sprintf('xcor_%03iep%03i_%03i.mat',experimentID,f,stimphase);
    % loading file corresponding to experimentID number of experimentID_vec(i) and trial f
    load(filename,'ch_index','xcor_vec','en_vec','channel_matrix','multi_events','condition','filename','ChannelHeader1','ChannelHeader2','fileinfo','ch_no','t_interval_start','t_interval_end','factor_th','factor_artifact_th','samplingrate','T_wxcorrwindow','T_corrlag');
    
    condition = condition + 1; % condition of the respective xcor file
    rep(condition) = rep(condition) + 1; % number of repetitions of 
                                         % this condition
    
    for k = 1:length(ch_index) % one time for each of the 105 different
                               % channel combinations
                  
        index1 = ch_index(1,k); % index of first channel
        index1 = find(ch_no == index1);
        index2 = ch_index(2,k); % index of second channel                       
        index2 = find(ch_no == index2);
                               
        % gets the normalized cross-correlation
        xcorr_norm = GetSyncIndex(xcor_vec(:,k));%,en_vec(index1),en_vec(index2));
    
        % gets the oscillatory syncronity
        os_index = GetOSIndex(xcor_vec(:,k));
    
        % sychronity array
        Sync_array(index1,index2,condition,rep(condition)) = xcorr_norm;
        Sync_array(index2,index1,condition,rep(condition)) = xcorr_norm;
        
        % sum of channels events array
        Events_array(index1,index2,condition,rep(condition)) = en_vec(index1) + en_vec(index2);
        Events_array(index2,index1,condition,rep(condition)) = en_vec(index1) + en_vec(index2);
    
        % oscilatory synchronity array
        OS_array(index1,index2,condition,rep(condition)) = os_index; 
        OS_array(index2,index1,condition,rep(condition)) = os_index; 
    end
  catch
      condition = condition + 1; % condition of the respective xcor file
    rep(condition) = rep(condition) + 1; % number of repetitions of 
                                         % this condition
    
    for k = 1:length(ch_index) % one time for each of the 105 different
                               % channel combinations
                  
        index1 = ch_index(1,k); % index of first channel
        index1 = find(ch_no == index1);
        index2 = ch_index(2,k); % index of second channel                       
        index2 = find(ch_no == index2);
                                  
     % sychronity array
        Sync_array(index1,index2,condition,rep(condition)) = NaN;
        Sync_array(index2,index1,condition,rep(condition)) = NaN;
        
        % sum of channels events array
        Events_array(index1,index2,condition,rep(condition)) = NaN;
        Events_array(index2,index1,condition,rep(condition)) = NaN;
    
        % oscilatory synchronity array
        OS_array(index1,index2,condition,rep(condition)) = NaN;
        OS_array(index2,index1,condition,rep(condition)) = NaN;
  end
end


cax = zeros(56,2);

figure(1)

% Plot synchronity indices
for k = 1:7
    for i = 1:8
        idx = (k-1)*8+i;
        
        Plotarray = zeros(size(Sync_array(:,:,i,k)) + [1 1]);
        Plotarray(1:end-1,1:end-1) = Sync_array(:,:,i,k);
        
        subplot(7,8,idx);
        pcolor(Plotarray);
        %pcolor(10*log10(Plotarray));
if k == 1 && i == 1
        title(['Sync cond. ' int2str(i) ', rep. ' int2str(k) ', Block' num2str(Block) ', ephi' num2str(ephi)]);
else
    title(['cond. ' int2str(i) ', rep. ' int2str(k)]);
end
        cax(idx,:) = caxis;
    end
end

% Determine common color axis
caxis_Sync = [min(cax(:,1)) max(cax(:,2))];

% Apply common color axis to all plots
for k = 1:7
    for i = 1:8
        idx = (k-1)*8+i;
        subplot(7,8,idx);
        caxis(caxis_Sync);
    end
end

filenamePLOT = (['CorrPLOT_Sync_' num2str(Block) '_ephi' num2str(ephi) '_' num2str(stimphase) '_' Schwelle]);
    print('-depsc', filenamePLOT)
    print('-dpdf', filenamePLOT)
    print('-djpeg', filenamePLOT)
saveas(1, [filenamePLOT '.fig'])

figure(2)

% Plot sum of channels events
for k = 1:7
    for i = 1:8
        idx = (k-1)*8+i;
        
        Plotarray = zeros(size(Events_array(:,:,i,k)) + [1 1]);
        Plotarray(1:end-1,1:end-1) = Events_array(:,:,i,k);
        
        subplot(7,8,idx);
        pcolor(Plotarray);

        title(['Events cond. ' int2str(i) ', rep. ' int2str(k) ', Block' num2str(Block) ', ephi' num2str(ephi)]);
        cax(idx,:) = caxis;
    end
end

% Determine common color axis
caxis_Events = [min(cax(:,1)) max(cax(:,2))];

% Apply common color axis to all plots
for k = 1:7
    for i = 1:8
        idx = (k-1)*8+i;
        subplot(7,8,idx);
        caxis(caxis_Events);
    end
end

filenamePLOT = (['Events_Sync_' num2str(Block) '_ephi' num2str(ephi) '_' num2str(stimphase) '_' Schwelle]);
    print('-depsc', filenamePLOT)
    print('-dpdf', filenamePLOT)
    print('-djpeg', filenamePLOT)
saveas(2, [filenamePLOT '.fig'])

figure(3)

% Plot oscillatory synchronity indices
for k = 1:7
    for i = 1:8
        idx = (k-1)*8+i;
        
        Plotarray = zeros(size(OS_array(:,:,i,k)) + [1 1]);
        Plotarray(1:end-1,1:end-1) = OS_array(:,:,i,k);    
        
        subplot(7,8,idx);
        pcolor(Plotarray);

        title(['OS cond. ' int2str(i) ', rep. ' int2str(k) ', Block' num2str(Block) ', ephi' num2str(ephi)]);
        cax(idx,:) = caxis;
    end
end

% Apply common color axis to all plots
for k = 1:7
    for i = 1:8
        idx = (k-1)*8+i;
        subplot(7,8,idx);
        caxis([-1 1]);
    end
end

filenamePLOT = (['CorrPLOT_OS_Sync_' num2str(Block) '_ephi' num2str(ephi) '_' num2str(stimphase) '_' Schwelle]);
    print('-depsc', filenamePLOT)
    print('-dpdf', filenamePLOT)
    print('-djpeg', filenamePLOT)
saveas(3, [filenamePLOT '.fig'])
% In order to increase readability of escpecially large plots, no color
% legend has been included in the figures. As an alternative, to be able to
% assess the meaning of the colours in the plots, the upper and lower
% bounds of the color axes are published.

end
