# Supplementary material for: Application of Parallel Factor Analysis (PARAFAC) to electrophysiological data
Source: Front Neuroinform. 2015 Jan 30;8:84. doi: 10.3389/fninf.2014.00084 (PMC4311613; doi:10.3389/fninf.2014.00084)
Supplement: Supplementary file 1 [file DataSheet1.ZIP › TrialLoader.m]

%**************************************************************************
% TRIALLOADER
% TrialLoader loads one desired'xcor_<filenumber>ep<trial>.mat'-file,
% renames the variables and groups related variables into structures. The
% naming of the variables is intuitively, thus increasing readability. The
% created structures are returned
%
% Imput parameters:
% - filenumber: number of the desired experiment to be loaded
% - trialnumber: number of the desired trial to be loaded
% 
% Output parameters:
% -Correlation.Correlograms: cross-correlation value for all correlations
% -Correlation.ChannelPairs: contains for each correlation the indices of
%  the two channels that were correlated
% -Correlation.MultipleEventCounter: counter for detection of occurence of 
%  multiple events within a correlation window in the wxcorr function
%
% -Channels.Numbers: contains the number of the acrive channels
% -Channels.EventsNumber: contains the number of events of each channel in the considered
%  interval
% -Channels.EventsMatrix: contains the events vector of each channel for the
%  considered interval
%     
% -ProcessingParameters.EventThreshold: factor by which the standard deviation should be multiplied
%  for geting the threshold for the event detection
% -ProcessingParameters.ArtifactThreshold: factor by which the standard deviation should be multiplied
%  for geting the threshold for the artifact detection
% -ProcessingParameters.CorrelationWindow: half-lenght of the window in seconds in which two 
%  events are considered to be correlated
% -ProcessingParameters.CorrelationLag: maximum correlation lag in seconds
% -ProcessingParameters.SamplingRate: sampling rate of the measurement data
% -ProcessingParameters.StartInterval: start time in seconds of the considered interval of 
%  the signal
% -ProcessingParameters.EndInterval: end time in seconds of the considered interval of the 
%  signal
%  
% -FileInfo.Condition: condition shown during the trial/epoch
% -FileInfo.FileName: name of SMR file
% -FileInfo.Header1: 1st header information on each channel
% -FileInfo.Header2: 2nd header information on each channel
% -FileInfo.OtherInfo: information about the SMR file
%
% Example:
%        TrialLoader(80,23)
% Loads the file xcor_080ep023.mat
%**************************************************************************

function [Correlation Channels ProcessingParameters FileInfo] = TrialLoader(experimentID, trial_number)

filename = sprintf('xcor_%03iep%03i.mat',experimentID, trial_number);
load(filename,'ch_index','xcor_vec','en_vec','channel_matrix','multi_events','condition','filename','ChannelHeader1','ChannelHeader2','fileinfo','ch_no','t_interval_start','t_interval_end','factor_th','factor_artifact_th','samplingrate','T_wxcorrwindow','T_corrlag');

% store all processed data and data information in structures
Correlation.Correlograms = xcor_vec;
Correlation.ChannelPairs = ch_index;
Correlation.MultipleEventCounter = multi_events;
    
Channels.Numbers = ch_no;
Channels.EventsNumber = en_vec;
Channels.EventsMatrix = channel_matrix;
    
ProcessingParameters.EventThreshold = factor_th;
ProcessingParameters.ArtifactThreshold = factor_artifact_th;
ProcessingParameters.CorrelationWindow = T_wxcorrwindow;
ProcessingParameters.CorrelationLag = T_corrlag;
ProcessingParameters.SamplingRate = samplingrate;
ProcessingParameters.StartInterval = t_interval_start;
ProcessingParameters.EndInterval = t_interval_end;
    
FileInfo.Condition = condition;
FileInfo.FileName = filename;
FileInfo.Header1 = ChannelHeader1;
FileInfo.Header2 = ChannelHeader2;
FileInfo.OtherInfo = fileinfo;
    
end
