# Supplementary material for: Application of Parallel Factor Analysis (PARAFAC) to electrophysiological data
Source: Front Neuroinform. 2015 Jan 30;8:84. doi: 10.3389/fninf.2014.00084 (PMC4311613; doi:10.3389/fninf.2014.00084)
Supplement: Supplementary file 1 [file DataSheet1.ZIP › wxcorr_Jitter.m]

% %**************************************************************************
% WXCORR correlation delay function
% Computes the correlation function with a certain window and returns the
% truncated version of the correlation. Two events of the binary data
% vectors are considered correlated if they are inside the same window of 
% wlength elements. Notice that the output result depends on the order of 
% the  binary vetors, the wxcor of (s1,s2) is not the same of the wxcor of
% (s2,s1). 
% Any event of signal s2 that occurs within a certain window around an
% event in signal s1 is considered to be correlated with the event in
% signal s1. Even if more than one event occur within a window, it is here
% considered as only one event. For the detection of this multiple events
% within the correlation window a counter was impremented.
% In order to implement this window, a matrix of size
% (length(s2) x wlength) is used. The matrix is filled with shifted
% versions of signal s2 such that every row of the matrix contains the
% samples of signal s2 that are within the windwow around each of the
% samples in signal s1. Multiplying the matrix with a vector of ones will
% give the number of events in s2 within the window.
%
% Input parameters:
% - s1: binary data vector to be cross-correlated
% - s2: binary data vector to be cross-correlated
% - wlength: length of the window correlation (maximum delay to consider
% two events correlated)
% - slength: length of final truncated version of the correlation (equal to
% two times the maximum lag + 1 samples)
%
% Output parameters: 
% - wcor: windowed cross-correlation between s1 and s2
% - multiple_events: shows how many times multiple events occur
%
% Example:
%      wcorr(event_interval(:,54,1),event_interval(:,54,2),len_wxcorrwindow,len_correlogram)
% In this example, the inputs event_interval are binary event signals for
% a determined desired interval of a signal, for epoch 54 and channels 1 
% and 2, respectively. The len_wcorrwindow is the correlation window in
% samples, within the correlation must be calculated. Finaly, 
% len_correlogram is length of final trucated version of the correlation.
%**************************************************************************


function [wcor,multiple_events] = wxcorr_Jitter(s1,s2,wlength,slength)

% One sided window length
wlen_oneside = (wlength-1)/2;

% Matrix that implements the windowing
windowmatrix = zeros(length(s1),wlength);

% Construction of the windowing matrix
windowmatrix(:,wlen_oneside+1)=s2;

for i = 1:wlen_oneside    % create a matrix 
 windowmatrix(1:end-i,wlen_oneside+1+i) = s2(i+1:end);
 windowmatrix(i+1:end,wlen_oneside+1-i) = s2(1:end-i);
end

% By matrix multiplication with a vector of ones, the number of events that
% are in signal s2 during the window are calculated.
s2_windowed = windowmatrix*ones(wlength,1);

% Counter to detect how many times more than one event occur within a
% correlation window
multiple_events = sum(s2_windowed > 1);

% The comparison >0 just indicates if there is at least one event in s2
% within the window.
% s2_windowed = 1*(s2_windowed > 0);


% Calculate the correlation of s1 and s2 in which the window around the
% samples in s1 have been considered.
wcor = xcorr(s1,s2_windowed,slength);


end
